# Supplementary material for: Study on the Structural Characteristics of Narrow Fractions of Catalytic Cracking Slurry and the Formation Pathway of Mesophase Pitch
Source: Materials (Basel). 2026 Jun 11;19(12):2528. doi: 10.3390/ma19122528 (PMC13303349; doi:10.3390/ma19122528)
Supplement: Supplementary file 1 [file materials-19-02528-s001.zip]

Archive with 1 entries (1 files):
- materials-4340738-supplementary.pdf
